# Supplementary material for: Therapeutic efficacy of molecular-targeted drugs for enthesitis in patients with PsA: a network meta-analysis
Source: Rheumatol Adv Pract. 2025 Jul 7;9(3):rkaf077. doi: 10.1093/rap/rkaf077 (PMC12270261; doi:10.1093/rap/rkaf077)
Supplement: rkaf077_Supplementary_Data [file rkaf077_supplementary_data.zip]

Archive with 1 entries (1 files):
- 25-051 Supplementary Material.docx
